# Supplementary material for: ERK3 Increases Snail Protein Stability by Inhibiting FBXO11-Mediated Snail Ubiquitination
Source: Cancers (Basel). 2023 Dec 24;16(1):105. doi: 10.3390/cancers16010105 (PMC10777929; doi:10.3390/cancers16010105)
Supplement: Supplementary file 1 [file cancers-16-00105-s001.zip]

Archive with 1 entries (1 files):
- cancers-2761822-supplementary.pdf
